# Supplementary material for: Biological Control and Growth-Promoting Potential of the Endophytic Fungus Nigrospora sphaerica Against Anthracnose in Begonia benariensis
Source: J Fungi (Basel). 2026 Jun 5;12(6):412. doi: 10.3390/jof12060412 (PMC13301808; doi:10.3390/jof12060412)
Supplement: Supplementary file 1 [file jof-12-00412-s001.zip]

Archive with 1 entries (1 files):
- jof-4324882-supplementary.pdf
